# Supplementary material for: Tany-Seq: Integrated Analysis of the Mouse Tanycyte Transcriptome
Source: Cells. 2022 May 6;11(9):1565. doi: 10.3390/cells11091565 (PMC9104898; doi:10.3390/cells11091565)
Supplement: Supplementary file 1 [file cells-11-01565-s001.zip]

Archive with 1 entries (1 files):
- cells-1690609-supplementary.pdf
